# Supplementary material for: Genome-wide screening of microsatellites in golden snub-nosed monkey (Rhinopithecus roxellana), for the development of a standardized genetic marker system
Source: Sci Rep. 2020 Jun 30;10:10614. doi: 10.1038/s41598-020-67451-2 (PMC7326997; doi:10.1038/s41598-020-67451-2)
Supplement: Supplementary file 3 — Supplementary file3 (XLSX 15 kb) [file 41598_2020_67451_MOESM3_ESM.xlsx]

## Sheet: PW + Zoo 47 individuals
Name or ID	Name in Chinese	DNA ID	3	3	4	4	5	5	7	7	13	13	16	16	18	18	21	21	25	25	31	31	32	32	42	42	47	47	51	51	69	69	75	75
Diandian	点点	G1	154	154	183	187	145	145	140	140	125	133	190	190	172	176	131	143	133	137	157	161	168	188	112	124	159	171	130	138	138	138	114	130
Yuyu	玉玉	G2	154	154	175	187	145	145	140	140	133	133	190	190	172	176	139	143	137	137	157	161	188	188	112	116	171	175	130	130	134	138	114	114
Leilei	雷雷	G6	154	154	171	171	149	149	140	152	133	133	190	190	176	176	135	139	133	133	157	161	168	188	124	128	163	167	130	134	138	138	114	114
Dudu	都都	J2	154	166	171	183	145	149	140	140	121	133	190	190	176	176	131	135	133	133	161	161	168	168	116	124	159	167	134	134	138	138	114	130
Jiajia	佳佳	J4	154	162	171	183	145	149	140	140	125	125	202	202	172	172	139	155	141	141	161	161	168	188	120	120	171	171	130	134	138	138	126	126
Longzai	龙仔	J5	154	154	171	171	145	145	140	140	121	133	190	190	176	176	131	135	133	133	157	161	168	168	124	128	163	163	130	134	138	138	114	130
Qingqing	晴晴	S1	154	154	171	175	145	145	140	140	125	133	190	190	160	172	131	143	137	137	157	161	168	188	116	116	159	171	134	138	134	138	126	130
Chunchun	春春	S2	154	154	171	183	145	145	140	140	125	133	190	190	172	176	131	131	133	137	157	161	188	188	116	120	159	167	130	134	134	138	126	130
Tiaotiao	跳跳	Z1	154	154	171	183	149	149	140	140	125	133	190	190	176	176	131	143	133	133	157	161	188	188	116	120	159	159	130	134	134	134	126	130
Zaizai	仔仔	Y1	154	154	171	183	145	149	140	140	133	133	190	190	172	176	131	131	133	137	157	157	168	168	116	116	159	167	134	134	138	138	126	130
Tutu	兔兔	Y4	154	154	183	183	145	145	140	140	125	125	190	190	172	176	131	131	133	133	157	161	168	188	116	120	167	167	130	134	138	138	126	130
Fafa	发发	Y5	146	154	171	171	149	149	140	140	133	133	190	190	172	180	135	143	129	137	157	161	168	168	120	120	159	163	134	134	138	138	130	134
Xixi	西西	X	154	154	171	171	149	149	140	140	133	133	190	190	176	176	135	135	133	133	157	161	168	188	124	124	159	163	130	134	138	138	114	114
Unnamed	未命名	W1	154	166	171	171	149	149	140	152	133	133	190	190	172	180	135	135	133	133	157	157	168	188	128	128	175	175	134	134	138	138	114	126
Unnamed	未命名	W2	154	154	171	179	149	149	140	152	137	137	190	190	176	176	135	135	133	133	161	161	188	188	128	128	159	159	130	134	154	154	126	126
Unnamed	未命名	Y3	166	166	183	183	145	149	140	140	133	133	190	190	172	176	131	131	133	137	157	157	168	168	116	116	159	167	134	134	138	138	114	126
Xiaoxiao	潇潇	H3	154	154	183	183	145	145	140	140	125	133	190	190	172	188	131	143	133	137	161	165	184	188	116	120	155	159	130	130	138	154	126	126
3-3-A-22	未命名	A22	154	166	171	179	149	149	140	152	133	133	190	190	176	176	131	139	133	133	157	161	168	188	124	124	159	163	130	134	138	138	114	130
A230	未命名	A230	154	154	171	171	149	149	140	140	133	133	190	190	176	176	131	135	133	133	161	161	188	188	120	128	159	159	130	134	138	138	114	126
Chengcheng	成成	C	154	154	171	183	145	149	140	140	125	133	190	190	176	176	131	135	133	133	157	161	168	188	116	124	159	167	134	138	138	138	114	130
Huahua	华华	N	154	166	171	183	145	145	140	140	125	125	190	190	172	176	139	143	129	137	161	161	188	188	108	108	155	155	130	130	134	138	118	130
Longlong	龙龙	C16	154	154	171	171	149	149	140	152	133	133	190	190	176	176	135	139	133	133	157	157	168	188	124	128	163	163	130	130	138	138	114	114
B127	未命名	B27	154	166	179	183	145	145	140	152	125	133	190	190	172	176	131	131	133	133	157	161	168	168	116	116	155	167	134	138	134	138	126	130
Honghong	洪洪	A180	154	154	175	183	145	145	140	140	125	137	190	194	176	188	139	143	133	133	161	165	184	188	112	116	155	155	130	130	134	154	126	130
Unnamed	未命名	SW3	154	154	175	179	145	149	140	140	125	133	178	190	176	176	139	143	133	133	161	161	188	188	112	116	155	155	130	130	138	138	118	126
wild Unnamed	野生未命名	PW2	154	154	183	183	145	149	140	140	125	129	190	194	176	176	127	131	137	137	157	165	184	184	116	116	159	167	134	138	134	138	126	126
wild Unnamed	野生未命名	PW3	162	166	171	183	145	149	140	140	125	133	190	194	176	176	131	131	141	141	157	157	168	184	116	120	159	167	130	130	134	134	126	126
wild Unnamed	野生未命名	PW5	154	162	171	183	145	145	140	140	125	125	190	190	172	176	131	131	137	141	157	161	184	188	116	128	159	159	130	134	138	138	126	126
wild Unnamed	野生未命名	PW6	154	166	171	183	145	145	140	140	125	125	194	202	176	176	127	131	133	141	157	157	184	184	116	128	159	167	130	134	134	134	126	126
wild Unnamed	野生未命名	PW7	166	166	171	183	145	145	140	140	125	137	190	190	176	176	131	131	133	137	157	157	168	184	120	124	159	167	134	134	134	134	126	126
wild Unnamed	野生未命名	PW8	162	166	183	183	145	145	140	140	125	125	190	190	172	176	131	131	133	137	157	157	184	184	116	116	155	159	134	134	138	138	126	126
wild Unnamed	野生未命名	PW9	162	166	171	183	145	145	140	140	125	125	190	194	176	176	131	131	141	141	157	157	168	184	116	120	155	159	134	134	134	134	126	126
wild Unnamed	野生未命名	PW10	154	154	183	183	145	145	140	140	125	133	190	194	176	176	131	131	133	137	157	165	184	184	116	116	159	167	134	138	134	138	126	126
wild Unnamed	野生未命名	PW13	154	154	183	183	145	149	140	140	125	133	190	194	176	176	131	131	133	137	157	165	184	184	116	116	159	167	130	134	134	138	126	126
wild Unnamed	野生未命名	PW14	154	166	175	183	145	149	140	140	125	125	190	190	172	176	131	131	133	137	161	165	184	188	116	128	159	159	134	138	134	134	114	114
Sanxiao	三小	PW15	154	154	175	183	145	149	140	140	125	125	190	190	172	172	131	131	133	133	157	161	184	184	116	116	159	167	130	134	134	138	126	126
wild Unnamed	野生未命名	PW16	166	166	171	183	145	149	140	140	125	125	190	190	176	176	131	131	133	137	157	157	168	184	120	124	159	167	130	134	134	134	126	126
wild Unnamed	野生未命名	PW17	154	162	171	183	145	149	140	140	125	125	190	190	172	176	127	131	137	141	157	161	184	188	116	128	159	159	130	134	138	138	126	126
wild Unnamed	野生未命名	PW19	154	166	171	175	145	145	140	140	125	125	198	202	176	176	131	131	133	141	157	165	184	184	116	116	159	167	130	134	134	138	122	126
wild Unnamed	野生未命名	PW23	154	154	171	183	145	149	140	140	125	137	190	190	176	176	127	139	137	141	157	161	168	184	116	116	159	167	134	138	138	138	126	126
Sansan	三三	PWA	154	166	175	183	145	145	140	140	125	125	190	190	172	176	131	131	133	137	161	165	184	188	116	128	159	159	134	138	134	134	114	126
Sanfen	三分	PWB	154	154	171	175	145	149	140	140	125	125	190	202	172	176	131	131	133	133	157	157	168	184	116	116	159	167	130	134	134	138	126	126
Meimei	美美	PWC	154	154	171	175	145	145	140	140	125	125	190	190	172	176	131	131	133	141	157	157	184	184	116	128	159	167	130	134	134	134	126	126
Cancan	残残	PWD	154	154	171	175	145	149	140	140	125	125	190	202	172	176	131	139	133	137	161	161	168	184	116	116	159	163	130	134	134	138	126	126
Duanwei	断尾	PWE	154	154	175	183	145	145	140	140	125	125	190	202	172	172	131	139	133	141	157	161	168	184	116	116	155	153	130	134	134	138	126	126
Yisui	一岁	PWF	154	154	175	183	145	149	140	140	125	125	190	190	172	172	131	139	133	133	157	157	184	184	116	116	155	153	134	134	134	138	126	126
wild Unnamed	野生未命名	PWG	162	166	171	183	145	145	140	140	125	125	190	202	176	176	131	131	133	141	157	157	168	184	116	120	155	159	134	138	134	138	122	126
